# Supplementary material for: Health care access, utilization, and quality for children in English versus Spanish-speaking households
Source: Health Aff Sch. 2025 Feb 24;3(3):qxaf039. doi: 10.1093/haschl/qxaf039 (PMC11909499; doi:10.1093/haschl/qxaf039)
Supplement: qxaf039_Supplementary_Data [file qxaf039_supplementary_data.zip]

Archive with 2 entries (2 files):
- Merged coi_disclosure.pdf
- Language Disparities Appendix 2025 01 17.docx
